# Supplementary material for: Timing and Benefit of Early Versus Delayed Reoperation in Recurrent Glioblastoma: A Systematic Review and Meta-Analysis of Survival and Functional Outcomes
Source: Med Sci (Basel). 2026 Jan 15;14(1):40. doi: 10.3390/medsci14010040 (PMC12821606; doi:10.3390/medsci14010040)
Supplement: Supplementary file 1 [file medsci-14-00040-s001.zip]

Archive with 1 entries (1 files):
- medsci-4061945-supplementary.pdf
